# Supplementary material for: In-Depth Chemical Characterization of Punica granatum L. Seed Oil
Source: Foods. 2023 Apr 9;12(8):1592. doi: 10.3390/foods12081592 (PMC10138243; doi:10.3390/foods12081592)
Supplement: Supplementary file 1 [file foods-12-01592-s001.zip]

Archive with 1 entries (1 files):
- foods-2290307-supplementary.pdf
